# Supplementary material for: Neurocognitive function and medical care utilization in Veterans treated for substance use disorder
Source: Subst Abuse Treat Prev Policy. 2024 Aug 30;19:39. doi: 10.1186/s13011-024-00621-x (PMC11363532; doi:10.1186/s13011-024-00621-x)
Supplement: Supplementary file 1 — Supplementary Material 1. [file 13011_2024_621_MOESM1_ESM.xlsx]

## Sheet: Sheet1
Supplemental Table 1
Cognitive function	Spearman correlation with VHA total care costs	P value		Correlation with total VHA care costs after controlling for age	P value
Composite memory	-0.1422	0.2235		-0.103	0.116
VerbalMemory	-0.1527	0.1879		-0.151	0.2
Visual Memory	-0.2828	0.0133		-0.256	0.025
Psychomotor Speed	-0.2904	0.0109		-0.243	0.04
Reaction Time	-0.0708	0.5433		-0.064	0.578
Complex attention	-0.3624	0.0013		-0.229	0.044
cognitive flexibility	-0.3742	0.0009		-0.274	0.015
processing speed	-0.3768	0.0008		-0.284	0.013
executive function	-0.3021	0.008		-0.255	0.024
social acuity	-0.2295	0.0525		-0.09	0.417
working memory	-0.2586	0.0283		-0.061	0.601
sustatined attention	-0.3129	0.0075		-0.152	0.19
simple attention	-0.3031	0.0078		-0.06	0.603
motor speed	-0.1894	0.1012		-0.158	0.185
BIS Subscales
BIS Motor
BIS Non-planning
BIS Attentional
Bold face denotes uncorrected P < .05
